# Supplementary material for: Acute Sulcal FLAIR Hyperintensity in Severe Tick-Borne Encephalitis: A Potential Prognostic Marker
Source: Life (Basel). 2025 Oct 23;15(11):1655. doi: 10.3390/life15111655 (PMC12653168; doi:10.3390/life15111655)
Supplement: Supplementary file 1 [file life-15-01655-s001.zip]

Archive with 1 entries (1 files):
- life-3924383-supplementary.pdf
